# Supplementary material for: Prediction of Standard Combustion Enthalpy of Organic Compounds Combining Machine Learning and Chemical Graph Theory: A Strategy
Source: ACS Omega. 2025 Sep 8;10(36):41828–48. doi: 10.1021/acsomega.5c05927 (PMC12444530; doi:10.1021/acsomega.5c05927)
Supplement: Supplementary file 1 [file ao5c05927_si_001.zip › SI_ACS_JCIM_22_05_24/achemso-demo.bib]

@BOOK{HandbookChemoinformatics2003,
  title = {Handbook of Chemoinformatics: From Data to Knowledge in 4 Volumes},
  editor = {Gasteiger, J.},
  publisher = {Wiley-VCH Verlag GmbH \& Co. KgaA},
  address = {Weinheim},
  year = {2003},
}

@ARTICLE{bonchev1977,
  author    = {Bonchev, D. and Trinajsti{\'c}, N.},
  title     = {Information theory, distance matrix, and molecular branching},
  journal   = {J. Chem. Phys.},
  year      = {1977},
  volume    = {67},
  pages     = {4517--4533},
  doi       = {10.1063/1.435415}
}

@ARTICLE{bickerton2012,
  author = {Bickerton, G. R. and Paolini, G. V. and Besnard, J. and Muresan, S. and Hopkins, A. L.},
  title = {Quantifying the chemical beauty of drugs},
  journal = {Nat. Chem.},
  year = {2012},
  volume = {4},
  pages = {90--98},
  doi = {10.1038/nchem.1243}
}

@ARTICLE{katritzky1995qspr,
  author    = {Katritzky, A. R. and Lobanov, V. S. and Karelson, M.},
  title     = {QSPR: The Correlation and Quantitative Prediction of Chemical and Physical Properties from Structure},
  journal   = {Chem. Soc. Rev.},
  year      = {1995},
  volume    = {24},
  number    = {16},
  pages     = {279--287},
}

@ARTICLE{krzyzanowski2023,
  author = {Krzyzanowski, A. and Pahl, A. and Grigalunas, M. and Waldmann, H.},
  title = {Spacial Score─A Comprehensive Topological Indicator for Small-Molecule Complexity},
  journal = {J. Med. Chem.},
  year = {2023},
  doi = {10.1021/acs.jmedchem.3c00689}
}

b@BOOK{Bonchev1991,
  author={Bonchev, D. and Rouvray, D.},
  title = {Elements of graph theory for chemists},
  booktitle = {Chemical Graph Theory: Introduction and Fundamentals},
  publisher = {Abacus Press/Gordon \& Breach Science Publisher},
  year = {1991},
  address = {New York USA},
}

@ARTICLE{bertz1981,
  author    = {Bertz, S. H.},
  title     = {The first general index of molecular complexity},
  journal   = {J. Am. Chem. Soc.},
  year      = {1981},
  volume    = {103},
  number    = {12},
  pages     = {3599--3601},
}

@ARTICLE{balaban1982,
  author    = {Balaban, Alexandru T.},
  title     = {Highly discriminating distance-based topological index},
  journal   = {Chem. Phys. Lett.},
  year      = {1982},
  volume    = {89},
  number    = {5},
  pages     = {399--404},
}

@MISC{Landrum2013,
  author = {Landrum, G.},
  title = {Rdkit documentation},
  url = {https://media.readthedocs.org/pdf/rdkit/latest/rdkit.pdf},
  year = {2013},
  volume = {1},
  number = {4},
  pages = {1--79},
}


@ARTICLE{Mitchell2014,
  author = {Mitchell, J. B.},
  title = {Machine learning methods in chemoinformatics},
  journal = {Wiley Interdiscip. Rev. Comput. Mol. Sci.},
  year = {2014},
  volume = {4},
  number = {5},
  pages = {468--481},
  doi = {10.1002/wcms.1183},
}


@ARTICLE{Dutschmann2024,
  author = {Dutschmann, T. M. and Schlenker, V. and Baumann, K.},
  title = {Chemoinformatic regression methods and their applicability domain},
  journal = {Mol. Inform.},
  year = {2024},
  volume = {43},
  number = {7},
  pages = {e202400018},
  doi = {https://doi.org/10.1002/minf.202400018},
}

@ARTICLE{hall-1991,
  author = {Hall, L. H. and Mohney, B. and Kier, L. B.},
  title = {The Electrotopological State: An Atom Index for QSAR},
  journal = {J.Chem.Inf.Comput.Sci.},
  year = {1991},
  volume = {31},
  pages = {76--81},
}

@ARTICLE{Hall1991,
  author = {Hall, L. H. and Kier, L. B.},
  title = {The molecular connectivity chi indexes and kappa shape indexes in structure‐property modeling},
  journal = {Rev. Comput. Chem.},
  year = {1991},
  volume = {2},
  pages = {367--422},
  doi = {10.1002/9780470125793.ch9},
}

@BOOK{hallkier1991,
  author    = {Hall, L. H. and Kier, L. B.},
  title     = {The Hall-Kier alpha value for a molecule},
  journal   = {Rev. Comput. Chem.},
  year      = {1991},
  volume    = {2},
  pages     = {367--422},
}

@ARTICLE{Hall2001,
  author = {Hall, L. H. and Kier, L. B.},
  title = {Issues in representation of molecular structure: The development of molecular connectivity},
  journal = {J. Mol. Graph. Model.},
  year = {2001},
  volume = {20},
  number = {1},
  pages = {4--18},
  doi = {10.1016/S1093-3263(01)00097-3},
}


@ARTICLE{Hu2004,
  author = {Hu, Q. N. and Liang, Y. Z. and Yin, H. and Peng, X. L. and Fang, K. T.},
  title = {Structural interpretation of the topological index. 2. The molecular connectivity index, the Kappa index, and the atom-type E-State index.},
  journal = {J. Chem. Inf. Comput. Sci.},
  year = {2004},
  volume = {44},
  number = {4},
  pages = {1193--1201},
  doi = {10.1021/ci049973z},
}

@INBOOK{Labute2004,
  author = {Labute, Paul},
  editor = {Bajorath, J{\"u}rgen},
  title = {"Derivation and Applications of Molecular Descriptors Based on Approximate Surface Area},
  bookTitle = {"Chemoinformatics: Concepts, Methods, and Tools for Drug Discovery},
  year = {2004},
  publisher = {Humana Press},
  address = {Totowa, NJ},
  pages = {261--278},
  doi = {10.1385/1-59259-802-1:261},
  url = {https://doi.org/10.1385/1-59259-802-1:261},
}

@ARTICLE{Estrada-2000,
  author = {Estrada, E.},
  title = {On the Topological Sub-Structural Molecular Design (TOSS-MODE) in QSPR/QSAR and Drug Design Research},
  journal = {SAR. QSAR. Environ. Res.},
  volume = {11},
  number = {1},
  pages = {55--73},
  year = {2000},
  publisher = {Taylor \& Francis},
  doi = {10.1080/10629360008033229},
}

@BOOK{kier-1999,
  author = {Kier, L. B. and Hall, L. H.},
  title = {The Kappa indices for modeling molecular shape and flexibility },
  booktitle = {Topological Indices and Related Descriptors in QSAR and QSPR},
  editor = {Devillers, J. and Balaban, A. T.},
  publisher = {Gordon and Breach Science Publishers},
  address = {Amsterdam},
  pages = {445--489},
  year = {1999},
  isbn = {9780429180590},
}

@ONLINE{rdkit_descriptors,
  author    = {{RDKit Developers}},
  title     = {{RDKit: Descriptors Module}},
  year      = {2024},
  url       = {https://www.rdkit.org/docs/source/rdkit.Chem.Descriptors.html},
  note      = {Accessed: 2024-06-16}
}

@ARTICLE{gou2023,
  author    = {Gou, Yiyuan and others},
  title     = {Machine learning based models for high-throughput classification of human pregnane X receptor activators},
  journal   = {Env. sci., Adv.},
  year      = {2023},
  volume    = {2},
  number    = {2},
  pages     = {304--312},
}
