# Supplementary material for: Prediction of Standard Combustion Enthalpy of Organic Compounds Combining Machine Learning and Chemical Graph Theory: A Strategy
Source: ACS Omega. 2025 Sep 8;10(36):41828–48. doi: 10.1021/acsomega.5c05927 (PMC12444530; doi:10.1021/acsomega.5c05927)
Supplement: Supplementary file 1 [file ao5c05927_si_001.zip › SI_ACS_JCIM_22_05_24/achemso-demo.tex]

%%%%%%%%%%%%%%%%%%%%%%%%%%%%%%%%%%%%%%%%%%%%%%%%%%%%%%%%%%%%%%%%%%%%%
%% This is a (brief) model paper using the achemso class
%% The document class accepts keyval options, which should include
%% the target journal and optionally the manuscript type. 
%%%%%%%%%%%%%%%%%%%%%%%%%%%%%%%%%%%%%%%%%%%%%%%%%%%%%%%%%%%%%%%%%%%%%
\documentclass[journal=jacsat,manuscript=article]{achemso}

%%%%%%%%%%%%%%%%%%%%%%%%%%%%%%%%%%%%%%%%%%%%%%%%%%%%%%%%%%%%%%%%%%%%%
%% Place any additional packages needed here.  Only include packages
%% which are essential, to avoid problems later. Do NOT use any
%% packages which require e-TeX (for example etoolbox): the e-TeX
%% extensions are not currently available on the ACS conversion
%% servers.
%%%%%%%%%%%%%%%%%%%%%%%%%%%%%%%%%%%%%%%%%%%%%%%%%%%%%%%%%%%%%%%%%%%%%
\usepackage[version=3]{mhchem} % Formula subscripts using \ce{}
\usepackage{chemformula} % Formula subscripts using \ch{}
\usepackage[T1]{fontenc} % Use modern font encodings
\usepackage{tabularx}
\usepackage{booktabs}
\usepackage{multirow}
\usepackage{longtable}
\usepackage{amsmath} 
\usepackage{geometry}
\geometry{a4paper, margin=1in} 
\usepackage{longtable} 
\usepackage{pdflscape} 
\usepackage{rotating}
\usepackage{float} 


%%%%%%%%%%%%%%%%%%%%%%%%%%%%%%%%%%%%%%%%%%%%%%%%%%%%%%%%%%%%%%%%%%%%%
%% If issues arise when submitting your manuscript, you may want to
%% un-comment the next line.  This provides information on the
%% version of every file you have used.
%%%%%%%%%%%%%%%%%%%%%%%%%%%%%%%%%%%%%%%%%%%%%%%%%%%%%%%%%%%%%%%%%%%%%
%%\listfiles

%%%%%%%%%%%%%%%%%%%%%%%%%%%%%%%%%%%%%%%%%%%%%%%%%%%%%%%%%%%%%%%%%%%%%
%% Place any additional macros here.  Please use \newcommand* where
%% possible, and avoid layout-changing macros (which are not used
%% when typesetting).
%%%%%%%%%%%%%%%%%%%%%%%%%%%%%%%%%%%%%%%%%%%%%%%%%%%%%%%%%%%%%%%%%%%%%
\newcommand*\mycommand[1]{\texttt{\emph{#1}}}

%%%%%%%%%%%%%%%%%%%%%%%%%%%%%%%%%%%%%%%%%%%%%%%%%%%%%%%%%%%%%%%%%%%%%
%% Meta-data block
%% ---------------
%% Each author should be given as a separate \author command.
%%
%% Corresponding authors should have an e-mail given after the author
%% name as an \email command. Phone and fax numbers can be given
%% using \phone and \fax, respectively; this information is optional.
%%
%% The affiliation of authors is given after the authors; each
%% \affiliation command applies to all preceding authors not already
%% assigned an affiliation.
%%
%% The affiliation takes an option argument for the short name.  This
%% will typically be something like "University of Somewhere".
%%
%% The \altaffiliation macro should be used for new address, etc.
%% On the other hand, \alsoaffiliation is used on a per author basis
%% when authors are associated with multiple institutions.
%%%%%%%%%%%%%%%%%%%%%%%%%%%%%%%%%%%%%%%%%%%%%%%%%%%%%%%%%%%%%%%%%%%%%
\author{Fernanda Saviñon-Flores}
\affiliation {Facultad de Ingeniería Química de la Benemérita Universidad Autónoma de Puebla, 18 Sur y Av. San Claudio, C.P. 72560, Puebla Pue, México}
\author{Jesús A. Arzola Flores}
\affiliation {Facultad de Ingeniería Química de la Benemérita Universidad Autónoma de Puebla, 18 Sur y Av. San Claudio, C.P. 72560, Puebla Pue, México}
\email{jesus.arzolaflores@correo.buap.mx}
\phone{+052 2212038067}
\author{Miguel A. García-Castro}
\affiliation {Facultad de Ingeniería Química de la Benemérita Universidad Autónoma de Puebla, 18 Sur y Av. San Claudio, C.P. 72560, Puebla Pue, México}
\author{Fausto Díaz-Sánchez}
\affiliation {Facultad de Ingeniería Química de la Benemérita Universidad Autónoma de Puebla, 18 Sur y Av. San Claudio, C.P. 72560, Puebla Pue, México}
\author{Esmeralda Vidal Robles}
\affiliation {Facultad de Ingeniería Química de la Benemérita Universidad Autónoma de Puebla, 18 Sur y Av. San Claudio, C.P. 72560, Puebla Pue, México}
\author{Fidel Aaron Maruri Valderrabano}
\affiliation {Facultad de Ingeniería Química de la Benemérita Universidad Autónoma de Puebla, 18 Sur y Av. San Claudio, C.P. 72560, Puebla Pue, México}
%\fax{+123 (0)123 4445557}

%%%%%%%%%%%%%%%%%%%%%%%%%%%%%%%%%%%%%%%%%%%%%%%%%%%%%%%%%%%%%%%%%%%%%
%% The document title should be given as usual. Some journals require
%% a running title from the author: this should be supplied as an
%% optional argument to \title.
%%%%%%%%%%%%%%%%%%%%%%%%%%%%%%%%%%%%%%%%%%%%%%%%%%%%%%%%%%%%%%%%%%%%%
\title[An \textsf{achemso} demo]
  {Prediction of standard combustion enthalpy of organic compounds combining machine learning and chemical graph theory: a strategy}
  %%\footnote{A footnote for the title}

%%%%%%%%%%%%%%%%%%%%%%%%%%%%%%%%%%%%%%%%%%%%%%%%%%%%%%%%%%%%%%%%%%%%%
%% Some journals require a list of abbreviations or keywords to be
%% supplied. These should be set up here, and will be printed after
%% the title and author information, if needed.
%%%%%%%%%%%%%%%%%%%%%%%%%%%%%%%%%%%%%%%%%%%%%%%%%%%%%%%%%%%%%%%%%%%%%
\abbreviations{IR,NMR,UV}
\keywords{American Chemical Society, \LaTeX}

%%%%%%%%%%%%%%%%%%%%%%%%%%%%%%%%%%%%%%%%%%%%%%%%%%%%%%%%%%%%%%%%%%%%%
%% The manuscript does not need to include \maketitle, which is
%% executed automatically.
%%%%%%%%%%%%%%%%%%%%%%%%%%%%%%%%%%%%%%%%%%%%%%%%%%%%%%%%%%%%%%%%%%%%%
\begin{document}


%%%%%%%%%%%%%%%%%%%%%%%%%%%%%%%%%%%%%%%%%%%%%%%%%%%%%%%%%%%%%%%%%%%%%
%% The same is true for Supporting Information, which should use the
%% suppinfo environment.
%%%%%%%%%%%%%%%%%%%%%%%%%%%%%%%%%%%%%%%%%%%%%%%%%%%%%%%%%%%%%%%%%%%%%
\begin{suppinfo}
\renewcommand{\thetable}{S\arabic{table}}
\renewcommand{\thefigure}{S\arabic{figure}}


\textbf{LIST OF CONTENTS}\\
\\
\textbf{Table S1:} RDKit descriptors description and classification
\\
\textbf{Table S2:} Comparison of evaluation metrics for the validation process across different regression models, using topological indices as predictors of the standard enthalpy of combustion
\\
\textbf{Table S3:} Comparison of evaluation metrics for the validation process across different regression models, using the molecular descriptors obtained from RDKit as predictors of the standard enthalpy of combustion
\\
\textbf{Figure S1:} Standard combustion enthalpy as a function of the Estrada index for different families of organic compounds. In all cases, a linear relationship is observed.


\clearpage
\begin{longtable}{p{4cm} p{2cm} p{2.5cm} p{5cm}}
\caption{RDKid descriptors description and classification\cite{HandbookChemoinformatics2003,bonchev1977,bickerton2012,katritzky1995qspr,krzyzanowski2023,Bonchev1991,bertz1981,balaban1982,Landrum2013,Mitchell2014,Dutschmann2024,hall-1991,Hall1991,hallkier1991,Hall2001,Hu2004,Labute2004,Estrada-2000,kier-1999,rdkit_descriptors,gou2023}} \\
\hline
\textbf{Descriptor Name} & \textbf{Descriptor Classification} & \textbf{Descriptor Type} & \textbf{Description} \\
\hline
\endfirsthead
\hline
\textbf{Descriptor Name} & \textbf{Descriptor Classification} & \textbf{Descriptor Type} & \textbf{Description} \\
\hline
\endhead
MaxAbsEStateIndex & 1D & Continuous & Returns a tuple of State indices for the molecule \\
\hline
MaxEStateIndex & 1D & Continuous & Returns a tuple of State indices for the molecule \\
\hline
MinAbsEStateIndex & 1D & Continuous & Returns a tuple of State indices for the molecule \\
\hline
MinEStateIndex & 1D & Continuous & Returns a tuple of State indices for the molecule \\
\hline
qed & 2D & Continuous & Combines eight physicochemical properties (molecular weight, LogP, H-bond donors, H-bond acceptors, charge, aromaticity, stereochemistry, and solubility), generating a score between 0 and 1 \\
\hline
SPS & 2D & Continuous & Score system to express the spatial complexity of a compound in a uniform manner and on a highly granular scale for ranking and comparison between molecules \\
\hline
MolWt & 2D & Continuous & The average molecular weight of the molecule \\
\hline
HeavyAtomMolWt & 2D & Continuous & The average molecular weight of the molecule ignoring hydrogens \\
\hline
ExactMolWt & 2D & Continuous & The exact molecular weight of the molecule \\
\hline
NumValenceElectrons & 1D & Continuous & The number of valence electrons the molecule has \\
\hline
NumRadicalElectrons & 2D & Continuous & The number of radical electrons the molecule has (says nothing about spin state) \\
\hline
MaxPartialCharge & 1D & Continuous & Returns a maximum partial charge as a non-integer charge value when measured in elementary charge units \\
\hline
MinPartialCharge & 1D & Continuous & Returns a minimal partial charge as a non-integer charge value when measured in elementary charge units \\
\hline
MaxAbsPartialCharge & 1D & Continuous & Returns a maximum absolute partial charge as a non-integer charge value when measured in elementary charge units \\
\hline
MinAbsPartialCharge & 1D & Continuous & Returns a minimal absolute partial charge as a non-integer charge value when measured in elementary charge units \\
\hline
FpDensityMorgan1 & 2D & Fingerprint & Returns Morgan fingerprint density \\
\hline
FpDensityMorgan2 & 2D & Fingerprint & Returns Morgan fingerprint density \\
\hline
FpDensityMorgan3 & 2D & Fingerprint & Returns Morgan fingerprint density \\
\hline
BCUT2D_MWHI & 2D & Fingerprint & Returns a 2D BCUT (eigenvalue high) given the molecule and the specified atom props \\
\hline
BCUT2D_MWLOW & 2D & Fingerprint & Returns a 2D BCUT (eigenvalue low) given the molecule and the specified atom props \\
\hline
BCUT2D_CHGHI & 2D & Fingerprint & Returns a 2D BCUT highest eigenvalue weighted by gasteiger charges \\
\hline
BCUT2D_CHGLO & 2D & Fingerprint & Returns a 2D BCUT lowest eigenvalue weighted by gasteiger charges \\
\hline
BCUT2D_LOGPHI & 2D & Fingerprint & Returns a 2D BCUT highest eigenvalue weighted by crippen logP \\
\hline
BCUT2D_LOGPLOW & 2D & Fingerprint & Returns a 2D BCUT lowest eigenvalue weighted by crippen logP \\
\hline
BCUT2D_MRHI & 2D & Fingerprint & Returns a 2D BCUT highest eigenvalue weighted by crippen MRR \\
\hline
BCUT2D_MRLOW & 2D & Fingerprint & Returns a 2D BCUT lowest eigenvalue weighted by crippen MRR \\
\hline
Avglpc & 2D & Continuous & Returns the average information content of the coefficients of the characteristic polynomial of the adjacency matrix of a hydrogen-suppressed graph of a molecule\\
\hline
BalabanJ & 2D & Continuous & Balaban's J value for a molecule\\
\hline
BertzCT & 2D & Continuous & A topological index meant to quantify complexity of molecules \\
\hline
Chi0 & 2D & Continuous & Returns molecular connectivity chi index that characterize the structural attributes of molecule of kappa indexes of molecular shape\\
 \hline
Chi0n & 2D & Continuous & Similar to Hall Kier Chi0v, returns the ChiXn value for a molecule for X=0-4 \\
\hline
Chi0v & 2D & Continuous & Connectivity descriptor that returns the ChiXv value for a molecule for X=0-4 \\
\hline
Chi1 & 2D & Continuous & Returns molecular connectivity chi index that characterize the structural attributes of molecule of kappa index of molecular shape equal to 1\\
\hline
Chi0 & 2D & Continuous & Returns molecular connectivity chi index that characterizes the structural attributes of the molecule \\
\hline
Chi0n & 2D & Continuous & Similar to Hall Kier Chi0v, returns the ChiXn value for a molecule for X=0-4 \\
\hline
Chi0v & 2D & Continuous & Connectivity descriptor that returns the ChiXv value for a molecule for X=0-4 \\
\hline
Chi1n & 2D & Continuous & Similar to Hall Kier Chi0v, returns the ChiXn value for a molecule for X=0-4 \\
\hline
Chi1v & 2D & Continuous & Connectivity descriptor that returns the ChiXv value for a molecule for X=0-4 \\
\hline
Chi2n & 2D & Continuous & Similar to Hall Kier Chi2v, but uses nVal instead of valence. This makes a big difference after we get out of the first row \\
\hline
Chi2v & 2D & Continuous & Connectivity descriptor that returns the ChiXv value for a molecule for X=0-4 \\
\hline
Chi3n & 2D & Continuous & Similar to Hall Kier Chi3v, but uses nVal instead of valence. This makes a big difference after we get out of the first row \\
\hline
Chi3v & 2D & Continuous & Connectivity descriptor that returns the ChiXv value for a molecule for X=0-4 \\
\hline
Chi4n & 2D & Continuous & Similar to Hall Kier Chi4v, but uses nVal instead of valence. This makes a big difference after we get out of the first row \\
\hline
Chi4v & 2D & Continuous & Connectivity descriptor that returns the ChiXv value for a molecule for X=0-4 \\
\hline
HallKierAlpha & 2D & Continuous & The Hall-Kier alpha returns the presence of C(sp3) or non-C(sp3) atoms, modifying each kappa index with the influence of the covalent radius on the shape modeled \\
\hline
Ipc & 2D & Continuous & The information content of the coefficients of the characteristic polynomial of the adjacency matrix of a hydrogen-suppressed graph of a molecule \\
\hline
Kappa1 & 2D & Continuous & Kappa indices are calculated relative to the least branched (linear) and most branched (star) compounds with the same number of atoms as the molecule being investigated \\
\hline
Kappa2 & 2D & Continuous & Hall-Kier Kappa2 value \\
\hline
Kappa3 & 2D & Continuous & Hall-Kier Kappa3 value \\
\hline
LabuteASA & 3D & Continuous & Labute's Approximate Surface Area (ASA from MOE) \\
\hline
PEOE\_VSA1 & 3D & Fingerprint & MOE (Molecular Operating Environment) Charge VSA Descriptor 1 (-inf < x < -0.30) \\
\hline
PEOE\_VSA10 & 3D & Fingerprint & MOE Charge VSA Descriptor \\
\hline
PEOE\_VSA11 & 3D & Fingerprint & MOE Charge VSA Descriptor 11 (0.15 <= x < 0.20) \\
\hline
PEOE\_VSA12 & 3D & Fingerprint & MOE Charge VSA Descriptor 12 (0.20 <= x < 0.25) \\
\hline
PEOE\_VSA13 & 3D & Fingerprint & MOE Charge VSA Descriptor 13 (0.25 <= x < 0.30) \\
\hline
PEOE\_VSA14 & 3D & Fingerprint & MOE Charge VSA Descriptor 14 (0.30 <= x < inf) \\
\hline
PEOE\_VSA2 & 3D & Fingerprint & MOE Charge VSA Descriptor 2 (-0.30 <= x < -0.25) \\
\hline
PEOE\_VSA3 & 3D & Fingerprint & MOE Charge VSA Descriptor 3 (-0.25 <= x < -0.20) \\
\hline
PEOE\_VSA4 & 3D & Fingerprint & MOE Charge VSA Descriptor 4 (-0.20 <= x < -0.15) \\
\hline
PEOE\_VSA5 & 3D & Fingerprint & MOE Charge VSA Descriptor 5 (-0.15 <= x < -0.10) \\
\hline
PEOE\_VSA6 & 3D & Fingerprint & MOE Charge VSA Descriptor 6 (-0.10 <= x < -0.05) \\
\hline
PEOE\_VSA7 & 3D & Fingerprint & MOE Charge VSA Descriptor 7 (-0.05 <= x < 0.00) \\
\hline
PEOE\_VSA8 & 3D & Fingerprint & MOE Charge VSA Descriptor 8 (0.00 <= x < 0.05) \\
\hline
PEOE\_VSA9 & 3D & Fingerprint & MOE Charge VSA Descriptor 9 (0.05 <= x < 0.10) \\
\hline
SMR\_VSA1 & 3D & Fingerprint & MOE MR VSA Descriptor 1 (-inf < x < 1.29) \\
\hline
SMR\_VSA10 & 3D & Fingerprint & MOE MR VSA Descriptor 10 \\
\hline
SMR\_VSA2 & 3D & Fingerprint & MOE MR VSA Descriptor 2 (1.29 <= x < 1.82) \\
\hline
SMR\_VSA3 & 3D & Fingerprint & MOE MR VSA Descriptor 3 (1.82 <= x < 2.24) \\
\hline
SMR\_VSA4 & 3D & Fingerprint & MOE MR VSA Descriptor 4 (2.24 <= x < 2.45) \\
\hline
SMR\_VSA5 & 3D & Fingerprint & MOE MR VSA Descriptor 5 (2.45 <= x < 2.75) \\
\hline
SMR\_VSA6 & 3D & Fingerprint & MOE MR VSA Descriptor 6 (2.75 <= x < 3.05) \\
\hline
SMR\_VSA7 & 3D & Fingerprint & MOE MR VSA Descriptor 7 (3.05 <= x < 3.63) \\
\hline
SMR\_VSA8 & 3D & Fingerprint & MOE MR VSA Descriptor 8 (3.63 <= x < 3.80) \\
\hline
SMR\_VSA9 & 3D & Fingerprint & MOE MR VSA Descriptor 9 (3.80 <= x < 4.00) \\
\hline
SlogP\_VSA1 & 3D & Fingerprint & MOE logP VSA Descriptor 1 (-inf < x < -0.40) \\
\hline
SlogP\_VSA10 & 3D & Fingerprint & MOE logP VSA Descriptor 10 (0.40 <= x < 0.50) \\
\hline
SlogP\_VSA11 & 3D & Fingerprint & MOE logP VSA Descriptor 11 (0.50 <= x < 0.60) \\
\hline
SlogP\_VSA12 & 3D & Fingerprint & MOE logP VSA Descriptor 12 (0.60 <= x < inf) \\
\hline
SlogP\_VSA2 & 3D & Fingerprint & MOE logP VSA Descriptor 2 (-0.40 <= x < -0.20) \\
\hline
SlogP\_VSA3 & 3D & Fingerprint & MOE logP VSA Descriptor 3 (-0.20 <= x < 0.00) \\
\hline
SlogP\_VSA4 & 3D & Fingerprint & MOE logP VSA Descriptor 4 (0.00 <= x < 0.10) \\
\hline
SlogP\_VSA5 & 3D & Fingerprint & MOE logP VSA Descriptor 5 (0.10 <= x < 0.15) \\
\hline
SlogP\_VSA6 & 3D & Fingerprint & MOE logP VSA Descriptor 6 (0.15 <= x < 0.20) \\
\hline
SlogP\_VSA7 & 3D & Fingerprint & MOE logP VSA Descriptor 7 (0.20 <= x < 0.25) \\
\hline
SlogP\_VSA8 & 3D & Fingerprint & MOE logP VSA Descriptor 8 (0.25 <= x < 0.30) \\
\hline
SlogP\_VSA9 & 3D & Fingerprint & MOE logP VSA Descriptor 9 (0.30 <= x < 0.40) \\
\hline
TPSA & 2D & Continuous & The polar surface area (PSA) or topological polar surface area (TPSA) of a molecule is defined as the surface sum over all polar atoms or molecules, primarily oxygen and nitrogen, also including their attached hydrogen atoms \\
\hline
EState\_VSA1 & 1D & Fingerprint & EState VSA Descriptor 1 (-inf < x < -0.39) \\
\hline
EState\_VSA10 & 1D & Fingerprint & EState VSA Descriptor 10 ( 9.17 <= x < 15.00) \\
\hline
EState\_VSA11 & 1D & Fingerprint & EState VSA Descriptor 11 ( 15.00 <= x < inf) \\
\hline
EState\_VSA2 & 1D & Fingerprint & EState VSA Descriptor 2 ( -0.39 <= x < 0.29) \\
\hline
EState\_VSA3 & 1D & Fingerprint & EState VSA Descriptor 3 ( 0.29 <= x < 0.72) \\
\hline
EState\_VSA4 & 1D & Fingerprint & EState VSA Descriptor 4 ( 0.72 <= x < 1.17) \\
\hline
EState\_VSA5 & 1D & Fingerprint & EState VSA Descriptor 5 ( 1.17 <= x < 1.54) \\
\hline
EState\_VSA6 & 1D & Fingerprint & EState VSA Descriptor 6 ( 1.54 <= x < 1.81) \\
\hline
EState\_VSA7 & 1D & Fingerprint & EState VSA Descriptor 7 ( 1.81 <= x < 2.05) \\
\hline
EState\_VSA8 & 1D & Fingerprint & EState VSA Descriptor 8 ( 2.05 <= x < 4.69) \\
\hline
EState\_VSA9 & 1D & Fingerprint & EState VSA Descriptor 9 ( 4.69 <= x < 9.17) \\
\hline
VSA\_EState1 & 1D & Fingerprint & VSA EState Descriptor 1 (-inf < x < 4.78) \\
\hline
VSA\_EState10 & 1D & Fingerprint & VSA EState Descriptor 10 ( 11.00 <= x < inf) \\
\hline
VSA\_EState2 & 1D & Fingerprint & VSA EState Descriptor 2 ( 4.78 <= x < 5.00) \\
\hline
VSA\_EState3 & 1D & Fingerprint & VSA EState Descriptor 3 ( 5.00 <= x < 5.41) \\
\hline
VSA\_EState4 & 1D & Fingerprint & VSA EState Descriptor 4 ( 5.41 <= x < 5.74) \\
\hline
VSA\_EState5 & 1D & Fingerprint & VSA EState Descriptor 5 ( 5.74 <= x < 6.00) \\
\hline
VSA\_EState6 & 1D & Fingerprint & VSA EState Descriptor 6 ( 6.00 <= x < 6.07) \\
\hline
VSA\_EState7 & 1D & Fingerprint & VSA EState Descriptor 7 ( 6.07 <= x < 6.45) \\
\hline
VSA\_EState8 & 1D & Fingerprint & VSA EState Descriptor 8 ( 6.45 <= x < 7.00) \\
\hline
VSA\_EState9 & 1D & Fingerprint & VSA EState Descriptor 9 ( 7.00 <= x < 11.00) \\
\hline
FractionCSP3 & 3D & Continuous & The fraction of C atoms that are SP3 hybridized. \\
\hline
HeavyAtomCount & 2D & Continuous & Number of heavy atoms of a molecule \\
\hline
NHOHCount & 2D & Continuous & Number of NHs and OHs \\
\hline
NOCount & 2D & Continuous & Number of Nitrogen and Oxygen atoms \\
\hline
NumAliphaticCarbo- cycles & 2D & Continuous & Returns the number of aliphatic (containing at least one non-aromatic bond) carbocycles for a molecule \\
\hline
NumAliphaticHetero- cycles & 2D & Continuous & Returns the number of aliphatic (containing at least one non-aromatic bond) heterocycles for a molecule \\
\hline
NumAliphaticRings & 2D & Continuous & Returns the number of aliphatic (containing at least one non-aromatic bond) rings for a molecule \\
\hline
NumAromaticCarbo- cycles & 2D & Continuous & The number of aromatic carbocycles for a molecule \\
\hline
NumAromaticHetero- cycles & 2D & Continuous & The number of aromatic heterocycles for a molecule \\
\hline
NumAromaticRings & 2D & Continuous & The number of aromatic rings for a molecule \\
\hline
NumHAcceptors & 2D & Continuous & Number of Hydrogen Bond Acceptors \\
\hline
NumHDonors & 2D & Continuous & Number of Hydrogen Bond Donors \\
\hline
NumHeteroatoms & 2D & Continuous & Number of Heteroatoms \\
\hline
NumRotatableBonds & 2D & Continuous & Number of Rotatable Bonds \\
\hline
NumSaturatedCarbo- cycles & 2D & Continuous & Returns the number of saturated carbocycles for a molecule \\
\hline
NumSaturatedHetero- cycles & 2D & Continuous & Returns the number of saturated heterocycles for a molecule \\
\hline
NumSaturatedRings & 2D & Continuous & Number of Saturated Rings \\
\hline
RingCount & 2D & Continuous & Number of All Rings \\
\hline
MolLogP & 2D & Continuous & Returns solvent/water partition coefficient (Wildman-Crippen LogP value) \\
\hline
MolMR & 3D & Continuous & Molar Refractivity(Wildman-Crippen MR value) \\
\hline
fr\_Al\_COO & 2D & Continuous & Number of aliphatic carboxylic acids \\
\hline
fr\_Al\_OH & 2D & Continuous & Number of aliphatic hydroxyl groups \\
\hline
fr\_Al\_OH\_noTert & 2D & Continuous & Number of aliphatic hydroxyl groups excluding tert-OH \\
\hline
fr\_ArN & 2D & Continuous & Number of N functional groups attached to aromatics \\
\hline
fr\_Ar\_COO & 2D & Continuous & Number of Aromatic carboxylic acide \\
\hline
fr\_Ar\_N & 2D & Continuous & Number of aromatic nitrogens \\
\hline
fr\_Ar\_NH & 2D & Continuous & Number of aromatic amines \\
\hline
fr\_Ar\_OH & 2D & Continuous & Number of aromatic hydroxyl groups \\
\hline
fr\_COO & 2D & Continuous & Number of carboxylic acids \\
\hline
fr\_COO2 & 2D & Continuous & Number of carboxylic acids \\
\hline
fr\_C\_O & 2D & Continuous & Number of carbonyl O \\
\hline
fr\_C\_O\_noCOO & 2D & Continuous & Number of carbonyl O, excluding COOH \\
\hline
fr\_C\_S & 2D & Continuous & Number of thiocarbonyl \\
\hline
fr\_HOCCN & 2D & Continuous & Number of C(OH)CCN-Ctert-alkyl or C(OH)CCNcyclic \\
\hline
fr\_Imine & 1D & Continuous & Number of Imines \\
\hline
fr\_NH0 & 2D & Continuous & Number of Tertiary amines \\
\hline
fr\_NH1 & 2D & Continuous & Number of Secondary amines \\
\hline
fr\_NH2 & 2D & Continuous & Number of Primary amines \\
\hline
fr\_N\_O & 2D & Continuous & Number of hydroxylamine groups \\
\hline
fr\_Ndealkylation1 & 2D & Continuous & Number of XCCNR groups \\
\hline
fr\_Ndealkylation2 & 2D & Continuous & Number of tert-alicyclic amines (no heteroatoms, not quinine-like bridged N) \\
\hline
fr\_Nhpyrrole & 2D & Continuous & Number of H-pyrrole nitrogens \\
\hline
fr\_SH & 2D & Continuous & Number of thiol groups \\
\hline
fr\_aldehyde & 2D & Continuous & Number of aldehydes \\
\hline
fr\_alkyl\_carbamate & 2D & Continuous & Number of alkyl carbamates (subject to hydrolysis) \\
\hline
fr\_alkyl\_halide & 2D & Continuous & Number of alkyl halides \\
\hline
fr\_allylic\_oxid & 2D & Continuous & Number of allylic oxidation sites excluding steroid dienone \\
\hline
fr\_amide & 2D & Continuous & Number of amides \\
\hline
fr\_amidine & 2D & Continuous & Number of amidine groups \\
\hline
fr\_aniline & 2D & Continuous & Number of anilines \\
\hline
fr\_aryl\_methyl & 2D & Continuous & Number of aryl methyl sites for hydroxylation \\
\hline
fr\_azide & 2D & Continuous & Number of azide groups \\
\hline
fr\_azo & 2D & Continuous & Number of azo groups \\
\hline
fr\_barbitur & 2D & Continuous & Number of barbiturate groups \\
\hline
fr\_benzene & 2D & Continuous & Number of benzene rings \\
\hline
fr\_benzodiazepine & 2D & Continuous & Number of benzodiazepines with no additional fused rings \\
\hline
fr\_bicyclic & 2D & Continuous & Number of Bicyclic groups \\
\hline
fr\_diazo & 2D & Continuous & Number of diazo groups \\
\hline
fr\_dihydropyridine & 2D & Continuous & Number of dihydropyridines \\
\hline
fr\_epoxide & 2D & Continuous & Number of epoxide rings \\
\hline
fr\_ester & 2D & Continuous & Number of esters \\
\hline
fr\_ether & 2D & Continuous & Number of ether oxygens (including phenoxy) \\
\hline
fr\_furan & 2D & Continuous & Number of furan rings \\
\hline
fr\_guanido & 2D & Continuous & Number of guanidine groups \\
\hline
fr\_halogen & 2D & Continuous & Number of halogens \\
\hline
fr\_hdrzine & 2D & Continuous & Number of hydrazine groups \\
\hline
fr\_hdrzone & 2D & Continuous & Number of hydrazone groups \\
\hline
fr\_imidazole & 2D & Continuous & Number of imidazole rings \\
\hline
fr\_imide & 2D & Continuous & Number of imide groups \\
\hline
fr\_isocyan & 2D & Continuous & Number of isocyanates \\
\hline
fr\_isothiocyan & 2D & Continuous & Number of isothiocyanates \\
\hline
fr\_ketone & 2D & Continuous & Number of ketones \\
\hline
fr\_ketone\_Topliss & 2D & Continuous & Number of ketones excluding diaryl, a,b-unsat. dienones, heteroatom on Calpha \\
\hline
fr\_lactam & 2D & Continuous & Number of beta lactams \\
\hline
fr\_lactone & 2D & Continuous & Number of cyclic esters (lactones) \\
\hline
fr\_methoxy & 2D & Continuous & Number of methoxy groups -OCH3 \\
\hline
fr\_morpholine & 2D & Continuous & Number of morpholine rings \\
\hline
fr\_nitrile & 2D & Continuous & Number of nitriles \\
\hline
fr\_nitro & 2D & Continuous & Number of nitro groups \\
\hline
fr\_nitro\_arom & 2D & Continuous & Number of nitro benzene ring substituents \\
\hline
fr\_nitro\_arom\_ nonortho & 2D & Continuous & Number of non-ortho nitro benzene ring substituents \\
\hline
fr\_nitroso & 2D & Continuous & Number of nitroso groups, excluding NO2 \\
\hline
fr\_oxazole & 2D & Continuous & Number of oxazole rings \\
\hline
fr\_oxime & 2D & Continuous & Number of oxime groups \\
\hline
fr\_para\_hydroxylation & 2D & Continuous & Number of para-hydroxylation sites \\
\hline
fr\_phenol & 2D & Continuous & Number of phenols \\
\hline
fr\_phenol\_noOrtho- Hbond & 2D & Continuous & Number of phenolic OH excluding ortho intramolecular Hbond substituents \\
\hline
fr\_phos\_acid & 2D & Continuous & Number of phosphoric acid groups \\
\hline
fr\_phos\_ester & 2D & Continuous & Number of phosphoric ester groups \\
\hline
fr\_piperdine & 2D & Continuous & Number of piperdine rings \\
\hline
fr\_piperzine & 2D & Continuous & Number of piperzine rings \\
\hline
fr\_priamide & 2D & Continuous & Number of primary amides \\
\hline
fr\_prisulfonamd & 2D & Continuous & Number of primary sulfonamides \\
\hline
fr\_pyridine & 2D & Continuous & Number of pyridine rings \\
\hline
fr\_quatN & 2D & Continuous & Number of quarternary nitrogens \\
\hline
fr\_sulfide & 2D & Continuous & Number of thioether \\
\hline
fr\_sulfonamd & 2D & Continuous & Number of sulfonamides \\
\hline
fr\_sulfone & 2D & Continuous & Number of sulfone groups \\
\hline
fr\_term\_acetylene & 2D & Continuous & Number of terminal acetylenes \\
\hline
fr\_tetrazole & 2D & Continuous & Number of tetrazole rings \\
\hline
fr\_thiazole & 2D & Continuous & Number of thiazole rings \\
\hline
fr\_thiocyan & 2D & Continuous & Number of thiocyanates \\
\hline
fr\_thiophene & 2D & Continuous & Number of thiophene rings \\
\hline
fr\_unbrch\_alkane & 2D & Continuous & Number of unbranched alkanes of at least 4 members (excludes halogenated alkanes) \\
\hline
fr\_urea & 2D & Continuous & Number of urea groups \\
\hline
\end{longtable}


\clearpage
\begin{figure}[h!]
    \centering
    \includegraphics[width=1\textwidth]{FigureS1-SI.png}
    \label{Figure S1}
    \caption{Standard combustion enthalpy as a function of the Estrada index for different families of organic compounds. In all cases, a linear relationship is observed.}
\end{figure}


\begin{sidewaystable}
    \caption{Comparison of evaluation metrics for the validation process across different regression models, using topological indices as predictors of the standard enthalpy of combustion.}
    \label{tab:regression_models}
    \centering
    \small
    \renewcommand{\arraystretch}{1.2}
    \begin{tabular}{lcccccccc}
        \toprule
        Model & MAE & MSE & RMSE & $R^2$ & RMSLE & MAPE & TT (Sec) \\
        \midrule
        Random Forest Regressor & 266.5924 & 249271.4342 & 493.9055 & 0.9863 & 0.1856 & 0.1121 & 1.1430 \\
        Extra Trees Regressor & 262.7963 & 251526.7031 & 497.4291 & 0.9861 & 0.1884 & 0.1125 & 0.6730 \\
        Light Gradient Boosting Machine & 299.6606 & 252117.2368 & 498.6294 & 0.9860 & 0.1857 & 0.1222 & 0.9470 \\
        Gradient Boosting Regressor & 329.9974 & 269110.8590 & 515.8759 & 0.9850 & 0.1902 & 0.1326 & 0.4380 \\
        Extreme Gradient Boosting & 290.8954 & 272132.9328 & 516.8076 & 0.9850 & 0.1893 & 0.1136 & 0.2320 \\
        K Neighbors Regressor & 343.9863 & 328074.6750 & 568.5800 & 0.9818 & 0.1991 & 0.1319 & 0.0510 \\
        Linear Regression & 401.0880 & 335453.0094 & 577.2594 & 0.9811 & 0.2319 & 0.1424 & 0.6950 \\
        Bayesian Ridge & 400.7349 & 335564.7469 & 577.3709 & 0.9811 & 0.2402 & 0.1424 & 0.0580 \\
        Huber Regressor & 393.0971 & 341538.6454 & 582.5612 & 0.9807 & 0.2528 & 0.1437 & 0.0960 \\
        Ridge Regression & 405.2619 & 352364.4375 & 591.7118 & 0.9802 & 0.2187 & 0.1489 & 0.0230 \\
        Lasso Regression & 407.9876 & 357406.7562 & 595.9157 & 0.9799 & 0.2187 & 0.1496 & 0.0250 \\
        Lasso Least Angle Regression & 408.1614 & 357575.3031 & 596.0590 & 0.9799 & 0.2189 & 0.1499 & 0.0450 \\
        Passive Aggressive Regressor & 401.9362 & 363869.8441 & 601.4236 & 0.9795 & 0.2559 & 0.1490 & 0.0540 \\
        Least Angle Regression & 423.4859 & 388413.4438 & 620.0244 & 0.9782 & 0.2375 & 0.1593 & 0.0430 \\
        Decision Tree Regressor & 303.5847 & 397643.3750 & 624.0874 & 0.9781 & 0.2323 & 0.1177 & 0.0360 \\
        Orthogonal Matching Pursuit & 453.5186 & 443678.3031 & 663.9203 & 0.9751 & 0.2226 & 0.1682 & 0.0370 \\
        AdaBoost Regressor & 572.3171 & 568720.8316 & 752.0673 & 0.9678 & 0.2678 & 0.2257 & 0.2190 \\
        Elastic Net & 755.7930 & 1009325.4750 & 1001.5750 & 0.9432 & 0.3102 & 0.2675 & 0.0230 \\
        Dummy Regressor & 2960.7580 & 18068220.0000 & 4235.8408 & -0.0058 & 0.7278 & 1.0210 & 0.0540 \\
        \bottomrule
    \end{tabular}
    \label{tab:regression_models}
\end{sidewaystable}


\begin{sidewaystable} 
    \caption{Comparison of evaluation metrics for the validation process across different regression models, using the molecular descriptors obtained from RDKit as predictors of the standard enthalpy of combustion.}
    \label{tab:model-comparison}
    \centering
    \small
    \renewcommand{\arraystretch}{1.2}
    \resizebox{\textwidth}{!}{ 
    \begin{tabular}{lllllllllll}
    \hline
     Model  & MAE & MSE & RMSE & R$^2$ & RMSLE & MAPE & TT (sec) \\
    \hline
     Ridge Regression                  & 88.1622  & 35847.1068   & 187.5298  & 0.9979  & 0.1119  & 0.0349  &  0.0730  \\
     Bayesian Ridge                    & 87.6409  & 36193.5871   & 188.1646  & 0.9979  & 0.1132  & 0.0340  & 0.4300  \\
     Lasso Regression                  & 83.1790  & 38589.8146   & 193.4054  & 0.9977  & 0.1110  & 0.0286  & 0.1830  \\
     Lasso Least Angle Regression      & 90.3621  & 43650.7334   & 205.7263  & 0.9974  & 0.0995  & 0.0312  & 0.1070  \\
     Light Gradient Boosting Machine   & 114.4277 & 62977.0489   & 242.1699  & 0.9963  & 0.1180  & 0.0515  & 7.1920  \\
     Gradient Boosting Regressor       & 146.0968 & 64222.7262   & 248.2186  & 0.9962  & 0.1190  & 0.0580  & 4.2990  \\
     Orthogonal Matching Pursuit       & 146.1678 & 64678.5422   & 250.1600  & 0.9962  & 0.1403  & 0.0533  & 0.1280  \\
     Extra Trees Regressor             & 99.3120  & 72715.3038   & 262.5477  & 0.9957  & 0.1112  & 0.0543  & 5.4490  \\
     Elastic Net                       & 165.4858 & 76394.7293   & 274.7316  & 0.9956  & 0.1142  & 0.0522  & 0.1550  \\
     Extreme Gradient Boosting        & 131.1455 & 80708.9734   & 280.5212  & 0.9953  & 0.1085  & 0.0550  & 1.8350  \\
     Random Forest Regressor           & 143.6763 & 108655.6922  & 325.4404  & 0.9936  & 0.1261  & 0.0661  & 15.1350 \\
     Passive Aggressive Regressor      & 93.5959  & 167861.5436  & 382.3424  & 0.9910  & 0.1308  & 0.0382  & 0.1250  \\
     Huber Regressor                   & 81.4193  & 176091.4341  & 389.8160  & 0.9906  & 0.1028  & 0.0344  & 0.3680  \\
     Decision Tree Regressor           & 192.1558 & 243378.9897  & 482.0600  & 0.9861  & 0.1782  & 0.0736  & 0.2400  \\
     K Neighbors Regressor             & 434.1845 & 432628.4500  & 654.4188  & 0.9754  & 0.2118  & 0.1435  & 0.0980  \\
     AdaBoost Regressor                & 553.1689 & 474245.2309  & 688.2596  & 0.9728  & 0.2476  & 0.2074  & 1.7610  \\
     Dummy Regressor                   & 2960.9552 & 18065197.2000 & 4234.3835 & -0.0041 & 0.7268  & 1.0211  & 0.0780  \\
     Linear Regression                 & 3012.6567 & 10438988259.4301 & 45448.9486 & -630.4881 & 0.2680  & 2.2275  & 0.8660  \\
     Least Angle Regression            & 8.4e+23  & inf         & inf       & -inf    & 42.0015 & 3.5e+23 & 0.1270  \\
    \hline
  \end{tabular}
  }
\end{sidewaystable}


\end{suppinfo}

\clearpage
\bibliography{achemso-demo}

\end{document}
